# Supplementary material for: A Novel Approach Based on Real-Time PCR with High-Resolution Melting Analysis for the Simultaneous Identification of Staphylococcus aureus and Staphylococcus argenteus
Source: Foods. 2024 Sep 22;13(18):3004. doi: 10.3390/foods13183004 (PMC11431256; doi:10.3390/foods13183004)
Supplement: Supplementary file 1 [file foods-13-03004-s001.zip]

Archive with 1 entries (1 files):
- foods-3200930-supplementary.pdf
